# Supplementary material for: A reverse vaccinology approach to the identification and characterization of Ctenocephalides felis candidate protective antigens for the control of cat flea infestations
Source: Parasit Vectors. 2018 Jan 18;11:43. doi: 10.1186/s13071-018-2618-x (PMC5774092; doi:10.1186/s13071-018-2618-x)
Supplement: Supplementary file 4 — Proteomics data for cat flea and host proteins identified in the plasma membrane. (XLSX 26 kb) [file 13071_2018_2618_MOESM4_ESM.xlsx]

## Sheet: Neoptera
Dataset 5. Proteomics data for cat flea and host proteins identified in the plasma membrane.
Accession	Description	No. PSMs
B2DBI1	Muscle myosin heavy chain OS=Papilio xuthus PE=2 SV=1 - [B2DBI1_9NEOP]	140
D6WVJ3	Putative uncharacterized protein OS=Tribolium castaneum GN=TcasGA2_TC005924 PE=4 SV=1 - [D6WVJ3_TRICA]	171
G6CSJ5	Uncharacterized protein OS=Danaus plexippus GN=KGM_08594 PE=4 SV=1 - [G6CSJ5_DANPL]	121
E0VCW3	Myosin-9, putative OS=Pediculus humanus subsp. corporis GN=Phum_PHUM098460 PE=4 SV=1 - [E0VCW3_PEDHC]	116
E2B796	Myosin heavy chain, muscle OS=Harpegnathos saltator GN=EAI_01385 PE=4 SV=1 - [E2B796_HARSA]	137
Q178Y3	AAEL005733-PA OS=Aedes aegypti GN=AAEL005733 PE=4 SV=1 - [Q178Y3_AEDAE]	130
B4LUG2	Myosin heavy chain OS=Drosophila virilis GN=Mhc PE=4 SV=1 - [B4LUG2_DROVI]	125
R4FPF0	Putative myosin class ii heavy chain (Fragment) OS=Rhodnius prolixus PE=2 SV=1 - [R4FPF0_RHOPR]	116
J9K5P5	Uncharacterized protein OS=Acyrthosiphon pisum PE=4 SV=1 - [J9K5P5_ACYPI]	87
E2IV57	Actin OS=Helicoverpa armigera PE=2 SV=1 - [E2IV57_HELAM]	54
C6H0K8	Arginine kinase 1 OS=Ctenocephalides felis GN=argk1 PE=2 SV=1 - [C6H0K8_CTEFE]	43
B3MCM7	GF12053 OS=Drosophila ananassae GN=Dana\GF12053 PE=3 SV=1 - [B3MCM7_DROAN]	35
E1JGP0	Actin 57B, isoform C OS=Drosophila melanogaster GN=Act57B PE=2 SV=1 - [E1JGP0_DROME]	40
P10981	Actin-87E OS=Drosophila melanogaster GN=Act87E PE=1 SV=1 - [ACT5_DROME]	219
G6D9Y4	Sarco/endoplasmic reticulum calcium ATPase OS=Danaus plexippus GN=KGM_05557 PE=3 SV=1 - [G6D9Y4_DANPL]	82
E0VTC4	Actin-5C OS=Pediculus humanus subsp. corporis GN=Phum_PHUM430440 PE=3 SV=1 - [E0VTC4_PEDHC]	197
B2Z6M7	B-actin OS=Agrotis ipsilon PE=2 SV=1 - [B2Z6M7_AGRIP]	123
B4MEZ1	ATP synthase subunit beta OS=Drosophila virilis GN=ATPsyn-beta PE=3 SV=1 - [B4MEZ1_DROVI]	20
Q26433	Myosin heavy chain (Fragment) OS=Drosophila melanogaster GN=Mhc PE=4 SV=1 - [Q26433_DROME]	25
B8RJA0	ATP synthase subunit beta (Fragment) OS=Culex tarsalis PE=2 SV=1 - [B8RJA0_CULTA]	18
G3KAV3	ATP synthase subunit beta (Fragment) OS=Heliconius numata arcuella GN=ATPs PE=3 SV=1 - [G3KAV3_9NEOP]	26
B0WEY6	Actin-2 OS=Culex quinquefasciatus GN=CpipJ_CPIJ005786 PE=3 SV=1 - [B0WEY6_CULQU]	113
Q172T4	AAEL007306-PA OS=Aedes aegypti GN=AAEL007306 PE=4 SV=1 - [Q172T4_AEDAE]	51
F1C3T7	Actin (Fragment) OS=Timema genevievae PE=3 SV=1 - [F1C3T7_9NEOP]	133
A9YLN3	Beta-tubulin OS=Mythimna separata PE=2 SV=1 - [A9YLN3_MYTSE]	18
E2C3U7	Actin, clone 403 OS=Harpegnathos saltator GN=EAI_14463 PE=3 SV=1 - [E2C3U7_HARSA]	61
E3X6T4	Uncharacterized protein OS=Anopheles darlingi GN=AND_15374 PE=4 SV=1 - [E3X6T4_ANODA]	59
E3WRS8	Uncharacterized protein OS=Anopheles darlingi GN=AND_05573 PE=3 SV=1 - [E3WRS8_ANODA]	20
Q11212	Actin (Fragment) OS=Spodoptera littoralis PE=2 SV=1 - [ACT_SPOLI]	11
H9IMI0	Uncharacterized protein OS=Atta cephalotes PE=3 SV=1 - [H9IMI0_ATTCE]	52
J3JY08	Uncharacterized protein OS=Dendroctonus ponderosae PE=2 SV=1 - [J3JY08_9CUCU]	14
H9K667	Uncharacterized protein OS=Apis mellifera GN=LOC410075 PE=3 SV=1 - [H9K667_APIME]	9
J9JKH2	Uncharacterized protein OS=Acyrthosiphon pisum PE=4 SV=1 - [J9JKH2_ACYPI]	20
I6ME32	Beta actin (Fragment) OS=Besdolus ravizzarum PE=2 SV=1 - [I6ME32_9NEOP]	164
G9C5F8	Beta-tubulin (Fragment) OS=Schistocerca gregaria PE=2 SV=1 - [G9C5F8_SCHGR]	16
A1C2C3	Alpha-tubulin (Fragment) OS=Cryptocercus punctulatus GN=Atub PE=2 SV=1 - [A1C2C3_CRYPU]	11
G6DNT8	Uncharacterized protein OS=Danaus plexippus GN=KGM_10482 PE=4 SV=1 - [G6DNT8_DANPL]	11
Q9BMB2	Actin (Fragment) OS=Coptotermes acinaciformis PE=2 SV=1 - [Q9BMB2_9NEOP]	12
M4PZX1	Actin 1 OS=Antheraea pernyi PE=4 SV=1 - [M4PZX1_ANTPE]	9
E9J3G5	ATP synthase subunit alpha (Fragment) OS=Solenopsis invicta GN=SINV_08923 PE=3 SV=1 - [E9J3G5_SOLIN]	13
H9JXG0	Uncharacterized protein OS=Bombyx mori PE=4 SV=1 - [H9JXG0_BOMMO]	18
D6WPR3	Putative uncharacterized protein OS=Tribolium castaneum GN=TcasGA2_TC009035 PE=3 SV=1 - [D6WPR3_TRICA]	9
Q5VCE9	Arginine kinase (Fragment) OS=Epicephala sp. E110AT PE=4 SV=1 - [Q5VCE9_9NEOP]	22
H9J314	ATP synthase subunit beta OS=Bombyx mori PE=3 SV=1 - [H9J314_BOMMO]	7
Q17JP0	AAEL001946-PA OS=Aedes aegypti GN=AAEL001946 PE=4 SV=1 - [Q17JP0_AEDAE]	16
E0VLL4	ATP synthase subunit alpha OS=Pediculus humanus subsp. corporis GN=Phum_PHUM289650 PE=3 SV=1 - [E0VLL4_PEDHC]	11
Q9BLQ4	ATPase beta subunit (Fragment) OS=Lachnus roboris GN=atpD PE=4 SV=1 - [Q9BLQ4_9HEMI]	124
F1C3U0	Actin (Fragment) OS=Timema monikensis PE=3 SV=1 - [F1C3U0_9NEOP]	9
F6N8D0	Actin (Fragment) OS=Cnaphalocrocis medinalis PE=2 SV=1 - [F6N8D0_9NEOP]	6
B2DBG0	Tropomyosin 1 OS=Papilio xuthus PE=2 SV=1 - [B2DBG0_9NEOP]	8
E2A9Y6	Tubulin alpha-1 chain OS=Camponotus floridanus GN=EAG_13000 PE=3 SV=1 - [E2A9Y6_CAMFO]	68
B0W7F0	Tubulin beta chain OS=Culex quinquefasciatus GN=CpipJ_CPIJ003263 PE=3 SV=1 - [B0W7F0_CULQU]	15
G6CIF1	Paramyosin OS=Danaus plexippus GN=KGM_15705 PE=4 SV=1 - [G6CIF1_DANPL]	12
H9K762	Uncharacterized protein OS=Apis mellifera GN=Ame.1172 PE=3 SV=1 - [H9K762_APIME]	16
Q8N0P2	Heat shock cognate protein OS=Bombyx mori GN=BmHSC70-4 PE=2 SV=1 - [Q8N0P2_BOMMO]	18
M1K0C0	Heat shock cognate protein 70 OS=Ericerus pela PE=3 SV=1 - [M1K0C0_9HEMI]	16
B3MQD5	GF20265 OS=Drosophila ananassae GN=Dana\GF20265 PE=3 SV=1 - [B3MQD5_DROAN]	8
B0X3L6	Tropomyosin invertebrate OS=Culex quinquefasciatus GN=CpipJ_CPIJ013364 PE=3 SV=1 - [B0X3L6_CULQU]	7
E3UKM1	Paramyosin (Fragment) OS=Biston betularia PE=2 SV=1 - [E3UKM1_9NEOP]	8
H9K5Q6	Uncharacterized protein OS=Apis mellifera GN=LOC552637 PE=3 SV=1 - [H9K5Q6_APIME]	11
R4FQG1	Putative mitochondrial atp synthase alpha subunit OS=Rhodnius prolixus PE=2 SV=1 - [R4FQG1_RHOPR]	14
R4FQ96	Putative adaptor protein enigma OS=Rhodnius prolixus PE=2 SV=1 - [R4FQ96_RHOPR]	9
L0ESP4	Arginine kinase OS=Musca domestica PE=2 SV=1 - [L0ESP4_MUSDO]	10
K7IZR5	Uncharacterized protein OS=Nasonia vitripennis PE=4 SV=1 - [K7IZR5_NASVI]	10
F1C3U2	Actin (Fragment) OS=Timema monikensis PE=3 SV=1 - [F1C3U2_9NEOP]	10
E5RSM1	Actin homologue (Fragment) OS=Ostrinia scapulalis PE=2 SV=1 - [E5RSM1_9NEOP]	5
B3N2H1	GF20391 OS=Drosophila ananassae GN=Dana\GF20391 PE=3 SV=1 - [B3N2H1_DROAN]	91
I0E1H4	Elongation factor 1 alpha (Fragment) OS=Tarphius azoricus GN=EF1a PE=4 SV=1 - [I0E1H4_9CUCU]	14
F4WFR4	Tubulin beta chain OS=Acromyrmex echinatior GN=G5I_04473 PE=3 SV=1 - [F4WFR4_ACREC]	6
M1XFD9	Arginine kinase (Fragment) OS=Carabdytes upin GN=ark PE=3 SV=1 - [M1XFD9_9DYTI]	3
J9JV10	Uncharacterized protein OS=Acyrthosiphon pisum PE=3 SV=1 - [J9JV10_ACYPI]	5
E7BQV4	Tropomyosin OS=Forcipomyia taiwana PE=2 SV=1 - [E7BQV4_9DIPT]	3
Q1HRN5	Actin OS=Aedes aegypti PE=2 SV=1 - [Q1HRN5_AEDAE]	9
D1L9D5	Arginine kinase (Fragment) OS=Antillea pelops GN=ArgKin PE=3 SV=1 - [D1L9D5_9NEOP]	6
N6T1W2	Uncharacterized protein (Fragment) OS=Dendroctonus ponderosae GN=YQE_11797 PE=4 SV=1 - [N6T1W2_9CUCU]	4
H9K4J7	Uncharacterized protein OS=Apis mellifera GN=LOC552766 PE=3 SV=1 - [H9K4J7_APIME]	25
J9JN98	Uncharacterized protein OS=Acyrthosiphon pisum PE=4 SV=1 - [J9JN98_ACYPI]	13
A5A3D7	Heat shock cognate 70 protein OS=Omphisa fuscidentalis GN=hsc70 PE=2 SV=1 - [A5A3D7_9NEOP]	10
K7IQ77	Uncharacterized protein OS=Nasonia vitripennis PE=3 SV=1 - [K7IQ77_NASVI]	4
H9KTR7	Uncharacterized protein OS=Apis mellifera GN=LOC409787 PE=4 SV=1 - [H9KTR7_APIME]	4
G9G622	Actin (Fragment) OS=Bemisia tabaci PE=2 SV=1 - [G9G622_BEMTA]	3
E9N3B4	Actin (Fragment) OS=Chortoicetes terminifera PE=2 SV=1 - [E9N3B4_9ORTH]	4
D0PUP4	Actin (Fragment) OS=Gonioctena pallida PE=3 SV=1 - [D0PUP4_GONPA]	3
D0ES27	Beta actin OS=Polyrhachis vicina PE=2 SV=1 - [D0ES27_9HYME]	3
J9K1X1	Uncharacterized protein (Fragment) OS=Acyrthosiphon pisum PE=3 SV=1 - [J9K1X1_ACYPI]	6
M4Q4F6	Arginine kinase (Fragment) OS=Nylanderia pubens GN=argK PE=4 SV=1 - [M4Q4F6_9HYME]	4
K7J7N4	Uncharacterized protein OS=Nasonia vitripennis PE=4 SV=1 - [K7J7N4_NASVI]	4
H9C3M9	Heat shock protein 70 OS=Tenebrio molitor GN=YHSP70 PE=2 SV=1 - [H9C3M9_TENMO]	7
E0VRF1	Citrate synthase OS=Pediculus humanus subsp. corporis GN=Phum_PHUM397340 PE=3 SV=1 - [E0VRF1_PEDHC]	28
P91881	Actin (Fragment) OS=Diadromus pulchellus PE=2 SV=1 - [P91881_DIAPU]	7
Q86PP6	Actin (Fragment) OS=Laodelphax striatella PE=2 SV=1 - [Q86PP6_9HEMI]	6
Q0PWU1	Putative actin (Fragment) OS=Diaphorina citri PE=2 SV=1 - [Q0PWU1_DIACI]	3
A2I4U6	Elongation factor 1 alpha (Fragment) OS=Adelges laricis GN=EF1a PE=4 SV=1 - [A2I4U6_9HEMI]	15
D9D6B2	Arginine kinase (Fragment) OS=Cuphodes wisteriella GN=ArgK PE=3 SV=1 - [D9D6B2_9NEOP]	5
Q8MV68	Myosin heavy chain type II (Fragment) OS=Empusa sp. IRT-2002 PE=2 SV=1 - [Q8MV68_9NEOP]	14
D1FPR3	Ca2+ transporting ATPase (Fragment) OS=Simulium nigrimanum PE=2 SV=1 - [D1FPR3_9DIPT]	3
D1L9J1	Arginine kinase (Fragment) OS=Philaethria wernickei GN=ArgKin PE=4 SV=1 - [D1L9J1_9NEOP]	2
B6CN83	Elongation factor 1-alpha (Fragment) OS=Corrodopsylla curvata curvata GN=EF1a PE=4 SV=1 - [B6CN83_9NEOP]	4
E0X119	Elongation factor 1-alpha (Fragment) OS=Eois cancellata PE=3 SV=1 - [E0X119_9NEOP]	1
F1C3V7	Actin (Fragment) OS=Timema poppensis PE=3 SV=1 - [F1C3V7_TIMPO]	1
D9D6F5	Arginine kinase (Fragment) OS=Eumetriochroa hederae GN=ArgK PE=3 SV=1 - [D9D6F5_9NEOP]	2
B9EQV5	MIP03205p OS=Drosophila melanogaster GN=up-RG PE=2 SV=1 - [B9EQV5_DROME]	3
Q27766	Sodium pump alpha subunit OS=Ctenocephalides felis PE=2 SV=1 - [Q27766_CTEFE]	3
E3UKQ8	Troponin T OS=Biston betularia PE=2 SV=1 - [E3UKQ8_9NEOP]	1
R4FNM0	Putative beta-tubulin OS=Rhodnius prolixus PE=2 SV=1 - [R4FNM0_RHOPR]	1
K7IX97	Uncharacterized protein OS=Nasonia vitripennis PE=3 SV=1 - [K7IX97_NASVI]	1
O46219	Heat shock protein 60 OS=Culicoides variipennis GN=CVHSP60 PE=2 SV=1 - [O46219_9DIPT]	2
B3TFY9	Arginine kinase (Fragment) OS=Danaus plexippus GN=ArgKin PE=3 SV=1 - [B3TFY9_DANPL]	1
J9JLC9	Uncharacterized protein OS=Acyrthosiphon pisum PE=4 SV=1 - [J9JLC9_ACYPI]	1
Q27899	Histone H3.3 (Fragment) OS=Leptothorax acervorum GN=H3.3 PE=2 SV=1 - [Q27899_9HYME]	1
H9IWQ1	Uncharacterized protein OS=Bombyx mori PE=3 SV=1 - [H9IWQ1_BOMMO]	4
B3FUY8	Elongation factor-1 alpha (Fragment) OS=Dicranosepsis papuana GN=EF1a PE=4 SV=1 - [B3FUY8_9MUSC]	1
B4HR75	GM20757 OS=Drosophila sechellia GN=Dsec\GM20757 PE=3 SV=1 - [B4HR75_DROSE]	1
F1C3R5	Actin (Fragment) OS=Timema douglasi PE=3 SV=1 - [F1C3R5_TIMDO]	1
A2ICN6	ADP/ATP translocase OS=Dendrolimus punctatus GN=ANT PE=2 SV=1 - [A2ICN6_9NEOP]	1
D9YST7	Actin (Fragment) OS=Anopheles stephensi PE=2 SV=1 - [D9YST7_ANOST]	1
Q8MWM3	Elongation factor 1-alpha (Fragment) OS=Bittacus stigmaterus GN=Ef-1a PE=3 SV=1 - [Q8MWM3_9NEOP]	1
B3G0P6	Beta-actin (Fragment) OS=Macrocentrus cingulum PE=2 SV=1 - [B3G0P6_9HYME]	1
P13607-2	Isoform 2 of Sodium/potassium-transporting ATPase subunit alpha OS=Drosophila melanogaster GN=Atpalpha - [ATNA_DROME]	1
D3J8X4	Catalase (Fragment) OS=Tripteroides bambusa PE=4 SV=1 - [D3J8X4_9DIPT]	3
H9KQ68	Uncharacterized protein OS=Apis mellifera GN=LOC551721 PE=3 SV=1 - [H9KQ68_APIME]	13
Q6XI55	Similar to Drosophila melanogaster Mlc1 (Fragment) OS=Drosophila yakuba GN=Mlc1 PE=2 SV=1 - [Q6XI55_DROYA]	1
I6SR70	Beta-tubulin (Fragment) OS=Sphyracephala beccarii PE=3 SV=1 - [I6SR70_9DIOP]	1
C3VEM8	Arginine kinase (Fragment) OS=Sitophilus granarius PE=3 SV=1 - [C3VEM8_SITGR]	5
Q8T8X7	AT19006p OS=Drosophila melanogaster GN=CG5144 PE=2 SV=1 - [Q8T8X7_DROME]	2
Q6XHU3	Similar to Drosophila melanogaster ATPsyn-gamma (Fragment) OS=Drosophila yakuba GN=ATPsyn-gamma PE=2 SV=1 - [Q6XHU3_DROYA]	1
B3TED2	Enolase (Fragment) OS=Axia margarita PE=2 SV=1 - [B3TED2_9NEOP]	1
B5LXT9	Elongation factor 1-alpha (Fragment) OS=Coenonympha tullia GN=EF1a PE=3 SV=1 - [B5LXT9_COETU]	1
D6WI55	Putative uncharacterized protein OS=Tribolium castaneum GN=TcasGA2_TC002445 PE=4 SV=1 - [D6WI55_TRICA]	1
Q8IS50	Serpin 4 (Fragment) OS=Ctenocephalides felis PE=2 SV=1 - [Q8IS50_CTEFE]	4
H9KEP9	Uncharacterized protein OS=Apis mellifera GN=LOC409807 PE=3 SV=1 - [H9KEP9_APIME]	3
B3PAR3	GG10949 (Fragment) OS=Drosophila erecta GN=Dere\GG10949 PE=4 SV=1 - [B3PAR3_DROER]	1
Q8ISR1	Twinstar (Fragment) OS=Spodoptera frugiperda PE=2 SV=1 - [Q8ISR1_SPOFR]	1
Q27674	Histone H3.1 (Fragment) OS=Leptothorax acervorum GN=H3.1 PE=2 SV=1 - [Q27674_9HYME]	1
B3PAU3	Histone H2A (Fragment) OS=Drosophila erecta GN=Dere\GG16349 PE=3 SV=1 - [B3PAU3_DROER]	2
Q6JG83	Histone 3 (Fragment) OS=Stagmomantis carolina PE=4 SV=1 - [Q6JG83_9NEOP]	2
J7HY38	Histone 3 (Fragment) OS=Nesophrosyne sp. 295 GMB-2012 GN=H3 PE=4 SV=1 - [J7HY38_9HEMI]	12
D1LUE8	Histone H3 (Fragment) OS=Blaberus atropos PE=3 SV=1 - [D1LUE8_9NEOP]	1
B1NML2	Histone H3 (Fragment) OS=Camelopsocus monticolus PE=3 SV=1 - [B1NML2_9NEOP]	1
N6TSX6	Uncharacterized protein (Fragment) OS=Dendroctonus ponderosae GN=YQE_11015 PE=4 SV=1 - [N6TSX6_9CUCU]	1
E2EG64	Elongation factor 1 alpha (Fragment) OS=Quercusia quercus GN=EF-1alpha PE=4 SV=1 - [E2EG64_9NEOP]	1
E0VYA5	Putative uncharacterized protein OS=Pediculus humanus subsp. corporis GN=Phum_PHUM512140 PE=4 SV=1 - [E0VYA5_PEDHC]	1
Q19AN0	Elongation factor 1 alpha (Fragment) OS=Neogerris hesione PE=4 SV=1 - [Q19AN0_9HEMI]	1
K7PG28	Elongation factor-1a (Fragment) OS=Ceratosolen sp. ex Ficus septica GN=EF-1a PE=4 SV=1 - [K7PG28_9HYME]	1
Q2HXS6	Actin (Fragment) OS=Clostera anastomosis PE=2 SV=1 - [Q2HXS6_9NEOP]	1
Q0PWV9	Ribosomal protein S3a-like protein (Fragment) OS=Diaphorina citri PE=2 SV=1 - [Q0PWV9_DIACI]	1
H9IIF9	Uncharacterized protein OS=Atta cephalotes PE=4 SV=1 - [H9IIF9_ATTCE]	1
H9IYC6	Uncharacterized protein OS=Bombyx mori GN=MLC-2 PE=4 SV=1 - [H9IYC6_BOMMO]	1
K7WZ13	Ribosomal protein S5 (Fragment) OS=Neonympha mitchellii GN=RpS5 PE=4 SV=1 - [K7WZ13_9NEOP]	1
Q7PPM6	AGAP008622-PA (Fragment) OS=Anopheles gambiae GN=AGAP008622 PE=3 SV=4 - [Q7PPM6_ANOGA]	1
J3T4Y9	Elongation factor 1-alpha (Fragment) OS=Phrixosoma concavifrons GN=EF-1a PE=4 SV=1 - [J3T4Y9_9CUCU]	1
B8PSF1	Arginine kinase (Fragment) OS=Lasius niger PE=3 SV=1 - [B8PSF1_LASNI]	1
B4HVX9	GM14186 OS=Drosophila sechellia GN=Dsec\GM14186 PE=3 SV=1 - [B4HVX9_DROSE]	1
D9I2Q5	Elongation factor-1a (Fragment) OS=Pipunculus sp. JFG-2010 PE=4 SV=1 - [D9I2Q5_9MUSC]	1
I1WYX9	Ribosomal protein L5 (Fragment) OS=Tongeia fischeri GN=L5 PE=4 SV=1 - [I1WYX9_9NEOP]	1
C3TYX4	Elongation factor 1-alpha (Fragment) OS=Conoesucus sp. KAJ-2009 GN=EF-1a PE=3 SV=1 - [C3TYX4_9NEOP]	2
Q0PHP3	Beta-2 tubulin OS=Aedes aegypti GN=B2t PE=3 SV=1 - [Q0PHP3_AEDAE]	1
E9IFT6	Putative uncharacterized protein (Fragment) OS=Solenopsis invicta GN=SINV_11686 PE=4 SV=1 - [E9IFT6_SOLIN]	1
A3EXY7	Putative succinate-CoA ligase, GDP-forming, alpha subunit (Fragment) OS=Maconellicoccus hirsutus PE=2 SV=1 - [A3EXY7_MACHI]	1
Q6XHE1	Similar to Drosophila melanogaster CG6543 (Fragment) OS=Drosophila yakuba GN=GE13337 PE=2 SV=1 - [Q6XHE1_DROYA]	1
E3UKP6	Succinyl-CoA synthetase alpha subunit (Fragment) OS=Biston betularia PE=2 SV=1 - [E3UKP6_9NEOP]	1
B6CN81	Elongation factor 1-alpha (Fragment) OS=Megabothris turbidus GN=EF1a PE=4 SV=1 - [B6CN81_9NEOP]	1
B3LXI4	GF18698 OS=Drosophila ananassae GN=Dana\GF18698 PE=4 SV=1 - [B3LXI4_DROAN]	3
D7EI33	Putative uncharacterized protein OS=Tribolium castaneum GN=TcasGA2_TC006823 PE=4 SV=1 - [D7EI33_TRICA]	1
D3TSC7	Vacuolar H+-ATPase v1 sector subunit B OS=Glossina morsitans morsitans PE=2 SV=1 - [D3TSC7_GLOMM]	1
J9KB74	Glutamate dehydrogenase OS=Acyrthosiphon pisum PE=3 SV=1 - [J9KB74_ACYPI]	1
B4L788	Peptidyl-prolyl cis-trans isomerase OS=Drosophila mojavensis GN=Dmoj\GI14067 PE=3 SV=1 - [B4L788_DROMO]	1
C6ZQW2	Activated protein kinase c receptor OS=Aedes triseriatus PE=2 SV=1 - [C6ZQW2_AEDTR]	1
H9IED9	Uncharacterized protein OS=Atta cephalotes PE=4 SV=1 - [H9IED9_ATTCE]	1
C4WTZ5	ACYPI002577 protein OS=Acyrthosiphon pisum GN=ACYPI002577 PE=2 SV=1 - [C4WTZ5_ACYPI]	1
F1CZY2	Heat shock protein 70 (Fragment) OS=Neobathyscia pasai GN=HSP70 PE=2 SV=1 - [F1CZY2_9COLE]	1
N6TVN4	Uncharacterized protein (Fragment) OS=Dendroctonus ponderosae GN=YQE_01526 PE=4 SV=1 - [N6TVN4_9CUCU]	1
Q5QE51	Elongation factor 1-alpha (Fragment) OS=Euphilotes enoptes GN=EF1a PE=3 SV=1 - [Q5QE51_EUPEN]	1
F4YUJ1	Glutathione S-transferase sigma 2 OS=Locusta migratoria PE=2 SV=1 - [F4YUJ1_LOCMI]	1
J3JZ54	Uncharacterized protein OS=Dendroctonus ponderosae PE=2 SV=1 - [J3JZ54_9CUCU]	1
B4R3R8	GD17534 OS=Drosophila simulans GN=Dsim\GD17534 PE=4 SV=1 - [B4R3R8_DROSI]	1
G8GID4	Aconitase (Fragment) OS=Aedes albopictus PE=2 SV=1 - [G8GID4_AEDAL]	1
C0M4Y2	Troponin I OS=Nilaparvata lugens PE=2 SV=1 - [C0M4Y2_NILLU]	1
O17491	Iron regulatory protein (Fragment) OS=Anopheles gambiae GN=IRP PE=2 SV=1 - [O17491_ANOGA]	2
D1FQG5	Alcohol dehydrogenase 5 (Fragment) OS=Simulium nigrimanum PE=2 SV=1 - [D1FQG5_9DIPT]	2
F8T9B7	Arginine kinase (Fragment) OS=Hypanartia bella GN=ArgKin PE=3 SV=1 - [F8T9B7_9NEOP]	1
J7EJ70	Beta actin (Fragment) OS=Melitaea cinxia PE=2 SV=1 - [J7EJ70_MELCN]	1
E2RZJ0	Troponin I (Fragment) OS=Ostrinia nubilalis PE=2 SV=1 - [E2RZJ0_OSTNU]	1
E3WJ20	Uncharacterized protein OS=Anopheles darlingi GN=AND_00151 PE=3 SV=1 - [E3WJ20_ANODA]	1
E2EIB1	Isocitrate dehydrogenase (Fragment) OS=Stathmopoda pedella GN=IDH PE=3 SV=1 - [E2EIB1_9NEOP]	1
J7FZ78	Arginine kinase (Fragment) OS=Rhinusa griseohirta PE=3 SV=1 - [J7FZ78_9CUCU]	1
B9W1Z2	Myofilin isoform B OS=Bombyx mandarina PE=2 SV=1 - [B9W1Z2_BOMMA]	1
E2BRN4	Probable fumarate hydratase, mitochondrial OS=Harpegnathos saltator GN=EAI_05417 PE=3 SV=1 - [E2BRN4_HARSA]	1
H9JV54	Uncharacterized protein OS=Bombyx mori PE=4 SV=1 - [H9JV54_BOMMO]	1
N6T3K1	Uncharacterized protein (Fragment) OS=Dendroctonus ponderosae GN=YQE_08696 PE=4 SV=1 - [N6T3K1_9CUCU]	1
J9KZT8	Uncharacterized protein OS=Acyrthosiphon pisum PE=4 SV=1 - [J9KZT8_ACYPI]	1
G6D0Y1	Calreticulin OS=Danaus plexippus GN=KGM_20296 PE=3 SV=1 - [G6D0Y1_DANPL]	1
D6WFH2	Putative uncharacterized protein OS=Tribolium castaneum GN=TcasGA2_TC002600 PE=3 SV=1 - [D6WFH2_TRICA]	1
G6CR39	Putative alanine aminotransferase OS=Danaus plexippus GN=KGM_06416 PE=4 SV=1 - [G6CR39_DANPL]	1
H9KRF6	Uncharacterized protein OS=Apis mellifera GN=LOC411285 PE=4 SV=1 - [H9KRF6_APIME]	1
R4G8G3	Putative alpha-tubulin OS=Rhodnius prolixus PE=2 SV=1 - [R4G8G3_RHOPR]	1
Q4PP84	Putative oxoglutarate dehydrogenase (Fragment) OS=Lysiphlebus testaceipes GN=Ogdh PE=2 SV=1 - [Q4PP84_LYSTE]	1
Q7PY92	AGAP001798-PA OS=Anopheles gambiae GN=AgaP_AGAP001798 PE=3 SV=5 - [Q7PY92_ANOGA]	1
A8CWB3	Fructose-bisphosphate aldolase OS=Lutzomyia longipalpis PE=2 SV=1 - [A8CWB3_LUTLO]	1
E0V9D9	Bifunctional purine biosynthesis protein, putative OS=Pediculus humanus subsp. corporis GN=Phum_PHUM009650 PE=4 SV=1 - [E0V9D9_PEDHC]	1
Q5TTY8	AGAP002731-PA OS=Anopheles gambiae GN=AgaP_AGAP002731 PE=4 SV=4 - [Q5TTY8_ANOGA]	1
H9JFB7	Uncharacterized protein OS=Bombyx mori PE=4 SV=1 - [H9JFB7_BOMMO]	1
O76148	Tyrosine-protein kinase receptor (Fragment) OS=Anopheles sp. GN=AG sev PE=3 SV=1 - [O76148_9DIPT]	1
E0VY89	Putative uncharacterized protein OS=Pediculus humanus subsp. corporis GN=Phum_PHUM511880 PE=4 SV=1 - [E0VY89_PEDHC]	1
B2ZSS3	Heat shock protein 90 OS=Exorista civilis GN=hsp90 PE=2 SV=1 - [B2ZSS3_9MUSC]	1
D6WC30	Malic enzyme OS=Tribolium castaneum GN=TcasGA2_TC005232 PE=3 SV=1 - [D6WC30_TRICA]	1
R4G2Q6	Putative titin length (Fragment) OS=Rhodnius prolixus PE=2 SV=1 - [R4G2Q6_RHOPR]	1
B4LGF9	GJ13799 OS=Drosophila virilis GN=Dvir\GJ13799 PE=4 SV=1 - [B4LGF9_DROVI]	1
D2KCJ2	90 kDa heat shock protein OS=Thitarodes pui GN=HSP90 PE=2 SV=1 - [D2KCJ2_9NEOP]	1
R4FMH8	Putative hsp90 protein OS=Rhodnius prolixus PE=2 SV=1 - [R4FMH8_RHOPR]	1
Q29AB7	GA11256 OS=Drosophila pseudoobscura pseudoobscura GN=Dpse\GA11256 PE=4 SV=2 - [Q29AB7_DROPS]	1
D6WUQ8	Putative uncharacterized protein OS=Tribolium castaneum GN=TcasGA2_TC005376 PE=4 SV=1 - [D6WUQ8_TRICA]	1
K7IX85	Uncharacterized protein OS=Nasonia vitripennis PE=4 SV=1 - [K7IX85_NASVI]	1
B4KQK7	GI19817 OS=Drosophila mojavensis GN=Dmoj\GI19817 PE=4 SV=1 - [B4KQK7_DROMO]	1
G6DLT7	Kettin protein OS=Danaus plexippus GN=KGM_15157 PE=4 SV=1 - [G6DLT7_DANPL]	1
B5DRZ6	GA22407 OS=Drosophila pseudoobscura pseudoobscura GN=Dpse\GA22407 PE=4 SV=1 - [B5DRZ6_DROPS]	1
E2BUG0	Titin OS=Harpegnathos saltator GN=EAI_13877 PE=4 SV=1 - [E2BUG0_HARSA]	1

## Sheet: Host
Accession	Description	No. PSMs
A7UDB4	Beta-actin OS=Neovison vison PE=2 SV=1 - [A7UDB4_NEOVI]	391
E2RFV2	Uncharacterized protein OS=Canis familiaris GN=TUBB4A PE=3 SV=2 - [E2RFV2_CANFA]	48
Q0QEN3	ATP synthase subunit beta (Fragment) OS=Felis catus GN=ATP5B PE=2 SV=1 - [Q0QEN3_FELCA]	96
G9KVY5	Tubulin, beta 2C (Fragment) OS=Mustela putorius furo PE=2 SV=1 - [G9KVY5_MUSPF]	42
M1EB39	Actin, alpha 2 (Fragment) OS=Mustela putorius furo PE=2 SV=1 - [M1EB39_MUSPF]	210
M3YUJ5	Uncharacterized protein OS=Mustela putorius furo PE=3 SV=1 - [M3YUJ5_MUSPF]	45
E2QYC2	Uncharacterized protein OS=Canis familiaris GN=TUBB6 PE=3 SV=1 - [E2QYC2_CANFA]	32
L7N0G4	Uncharacterized protein (Fragment) OS=Canis familiaris GN=TUBA3C PE=3 SV=1 - [L7N0G4_CANFA]	30
D2H8J8	ATP synthase subunit alpha (Fragment) OS=Ailuropoda melanoleuca GN=PANDA_006569 PE=3 SV=1 - [D2H8J8_AILME]	41
M3YLZ0	Uncharacterized protein OS=Mustela putorius furo GN=ATP2A3 PE=3 SV=1 - [M3YLZ0_MUSPF]	31
M3YIF3	Uncharacterized protein OS=Mustela putorius furo PE=3 SV=1 - [M3YIF3_MUSPF]	26
B6VEV7	Beta-actin (Fragment) OS=Neovison vison PE=2 SV=1 - [B6VEV7_NEOVI]	58
D2HVP5	Putative uncharacterized protein (Fragment) OS=Ailuropoda melanoleuca GN=PANDA_016459 PE=3 SV=1 - [D2HVP5_AILME]	37
G1MJN1	Histone H4 (Fragment) OS=Ailuropoda melanoleuca PE=3 SV=1 - [G1MJN1_AILME]	24
D2HU13	Uncharacterized protein (Fragment) OS=Ailuropoda melanoleuca GN=ACTBL2 PE=3 SV=1 - [D2HU13_AILME]	158
M1EB41	Actinin, alpha 4 (Fragment) OS=Mustela putorius furo PE=2 SV=1 - [M1EB41_MUSPF]	9
M3WS54	Uncharacterized protein (Fragment) OS=Felis catus GN=ACTN2 PE=4 SV=1 - [M3WS54_FELCA]	4
J9P9P2	Uncharacterized protein OS=Canis familiaris GN=ATP2A1 PE=3 SV=1 - [J9P9P2_CANFA]	25
D2GYC0	Uncharacterized protein (Fragment) OS=Ailuropoda melanoleuca GN=HSPA8 PE=3 SV=1 - [D2GYC0_AILME]	5
G9KPD3	Solute carrier family 25 , member 4 (Fragment) OS=Mustela putorius furo PE=2 SV=1 - [G9KPD3_MUSPF]	17
M3VW78	Uncharacterized protein (Fragment) OS=Felis catus GN=SLC25A6 PE=3 SV=1 - [M3VW78_FELCA]	17
D2H0T8	Putative uncharacterized protein (Fragment) OS=Ailuropoda melanoleuca GN=PANDA_003064 PE=4 SV=1 - [D2H0T8_AILME]	18
G9KZV6	78 kDa glucose-regulated protein (Fragment) OS=Mustela putorius furo PE=2 SV=1 - [G9KZV6_MUSPF]	4
M3Y5V2	Uncharacterized protein OS=Mustela putorius furo GN=KRT1 PE=3 SV=1 - [M3Y5V2_MUSPF]	2
F1PLM3	Uncharacterized protein OS=Canis familiaris PE=3 SV=2 - [F1PLM3_CANFA]	16
E2RAC6	Uncharacterized protein OS=Canis familiaris GN=ATP6V1B2 PE=3 SV=2 - [E2RAC6_CANFA]	3
E2RER1	Elongation factor 1-alpha OS=Canis familiaris PE=4 SV=2 - [E2RER1_CANFA]	11
D2HP75	Putative uncharacterized protein (Fragment) OS=Ailuropoda melanoleuca GN=PANDA_013554 PE=4 SV=1 - [D2HP75_AILME]	2
M3Y355	Uncharacterized protein OS=Mustela putorius furo PE=4 SV=1 - [M3Y355_MUSPF]	2
M3XNC1	Uncharacterized protein OS=Mustela putorius furo GN=DSP PE=4 SV=1 - [M3XNC1_MUSPF]	1
G9KIZ9	Proteasome 26S ATPase subunit 6 (Fragment) OS=Mustela putorius furo PE=2 SV=1 - [G9KIZ9_MUSPF]	3
M3YGQ6	Uncharacterized protein OS=Mustela putorius furo GN=IGFN1 PE=4 SV=1 - [M3YGQ6_MUSPF]	1
M1EPL2	CSE1 chromosome segregation 1-like protein (Fragment) OS=Mustela putorius furo PE=2 SV=1 - [M1EPL2_MUSPF]	1
M3YBZ2	Uncharacterized protein OS=Mustela putorius furo GN=DNAH2 PE=4 SV=1 - [M3YBZ2_MUSPF]	2
M3Z2I0	Uncharacterized protein OS=Mustela putorius furo GN=MICALL2 PE=4 SV=1 - [M3Z2I0_MUSPF]	1
M3YYZ5	Uncharacterized protein (Fragment) OS=Mustela putorius furo GN=SDK1 PE=4 SV=1 - [M3YYZ5_MUSPF]	1
M3XWX4	Uncharacterized protein OS=Mustela putorius furo GN=PEAR1 PE=4 SV=1 - [M3XWX4_MUSPF]	1
G9K4Y3	Heat shock 27kDa protein family, member 7 (Fragment) OS=Mustela putorius furo PE=2 SV=1 - [G9K4Y3_MUSPF]	1
G9K4W4	Heat shock protein 1, alpha (Fragment) OS=Mustela putorius furo PE=2 SV=1 - [G9K4W4_MUSPF]	1
M3WGZ6	Uncharacterized protein OS=Felis catus GN=KDM2B PE=4 SV=1 - [M3WGZ6_FELCA]	1
M3WP69	Uncharacterized protein OS=Felis catus GN=PHLPP1 PE=4 SV=1 - [M3WP69_FELCA]	3
M3W403	Uncharacterized protein (Fragment) OS=Felis catus GN=ATP1A4 PE=3 SV=1 - [M3W403_FELCA]	1
M3WQX6	Uncharacterized protein OS=Felis catus GN=CNTFR PE=4 SV=1 - [M3WQX6_FELCA]	2
M3WL22	Uncharacterized protein OS=Felis catus GN=XRRA1 PE=4 SV=1 - [M3WL22_FELCA]	1
M3WLU1	Uncharacterized protein OS=Felis catus GN=ADCY10 PE=4 SV=1 - [M3WLU1_FELCA]	1
Q28887	Na,K-ATPase alpha-1 subunit protein (Fragment) OS=Canis familiaris GN=Na,K-ATPase alpha-1 subunit PE=2 SV=1 - [Q28887_CANFA]	1
J9P3P8	Uncharacterized protein (Fragment) OS=Canis familiaris PE=3 SV=1 - [J9P3P8_CANFA]	3
J9NUM4	Uncharacterized protein OS=Canis familiaris GN=ZNF782 PE=4 SV=1 - [J9NUM4_CANFA]	2
F1PCD8	Uncharacterized protein OS=Canis familiaris GN=LAMB1 PE=4 SV=2 - [F1PCD8_CANFA]	2
D2HKL1	Putative uncharacterized protein (Fragment) OS=Ailuropoda melanoleuca GN=PANDA_011931 PE=3 SV=1 - [D2HKL1_AILME]	2
D2I371	Putative uncharacterized protein (Fragment) OS=Ailuropoda melanoleuca GN=PANDA_019931 PE=4 SV=1 - [D2I371_AILME]	1
G1L730	Uncharacterized protein (Fragment) OS=Ailuropoda melanoleuca PE=4 SV=1 - [G1L730_AILME]	1
D2HLM8	Putative uncharacterized protein (Fragment) OS=Ailuropoda melanoleuca GN=PANDA_012414 PE=3 SV=1 - [D2HLM8_AILME]	1
D2HNL9	Putative uncharacterized protein (Fragment) OS=Ailuropoda melanoleuca GN=PANDA_013300 PE=4 SV=1 - [D2HNL9_AILME]	1
D2HH22	Putative uncharacterized protein (Fragment) OS=Ailuropoda melanoleuca GN=PANDA_010371 PE=4 SV=1 - [D2HH22_AILME]	1
M3X7H5	Histone H3 OS=Felis catus GN=LOC101088177 PE=3 SV=1 - [M3X7H5_FELCA]	17
D2HZ99	Uncharacterized protein (Fragment) OS=Ailuropoda melanoleuca GN=CYP4F22 PE=3 SV=1 - [D2HZ99_AILME]	1
M3Z199	Uncharacterized protein (Fragment) OS=Mustela putorius furo PE=4 SV=1 - [M3Z199_MUSPF]	1
M3XS09	Uncharacterized protein OS=Mustela putorius furo GN=MTRF1 PE=4 SV=1 - [M3XS09_MUSPF]	1
M3YB63	Uncharacterized protein OS=Mustela putorius furo PE=4 SV=1 - [M3YB63_MUSPF]	1
M3YBE8	Uncharacterized protein OS=Mustela putorius furo PE=4 SV=1 - [M3YBE8_MUSPF]	1
M3YJ87	Uncharacterized protein (Fragment) OS=Mustela putorius furo PE=4 SV=1 - [M3YJ87_MUSPF]	3
G9L0S3	Histone H2A (Fragment) OS=Mustela putorius furo PE=2 SV=1 - [G9L0S3_MUSPF]	2
G9K3U8	HAUS augmin-like complex, subunit 3 (Fragment) OS=Mustela putorius furo PE=2 SV=1 - [G9K3U8_MUSPF]	1
Q6BCI5	Histone H3 (Fragment) OS=Felis catus PE=2 SV=1 - [Q6BCI5_FELCA]	10
M3W4A3	Uncharacterized protein OS=Felis catus GN=ZNF687 PE=4 SV=1 - [M3W4A3_FELCA]	2
E2R1A1	Uncharacterized protein OS=Canis familiaris GN=OTUD4 PE=4 SV=2 - [E2R1A1_CANFA]	2
F1PTR3	Uncharacterized protein OS=Canis familiaris GN=ACSF2 PE=4 SV=2 - [F1PTR3_CANFA]	1
J9P133	Uncharacterized protein OS=Canis familiaris GN=SDK2 PE=4 SV=1 - [J9P133_CANFA]	1
G1MDG3	Uncharacterized protein (Fragment) OS=Ailuropoda melanoleuca PE=3 SV=1 - [G1MDG3_AILME]	2
D2HPW8	Putative uncharacterized protein (Fragment) OS=Ailuropoda melanoleuca GN=PANDA_013876 PE=4 SV=1 - [D2HPW8_AILME]	2
D2I4H4	Putative uncharacterized protein (Fragment) OS=Ailuropoda melanoleuca GN=PANDA_020497 PE=4 SV=1 - [D2I4H4_AILME]	1
D2HT99	Putative uncharacterized protein (Fragment) OS=Ailuropoda melanoleuca GN=PANDA_015368 PE=4 SV=1 - [D2HT99_AILME]	1
C6KCY5	Cytochrome b (Fragment) OS=Cystophora cristata GN=cytb PE=4 SV=1 - [C6KCY5_CYSCR]	1
M1ERV1	Gap junction protein (Fragment) OS=Mustela putorius furo PE=2 SV=1 - [M1ERV1_MUSPF]	1
G9KU05	Transmembrane protein 194A (Fragment) OS=Mustela putorius furo PE=2 SV=1 - [G9KU05_MUSPF]	1
M1ECI9	5-aminoimidazole-4-carboxamide ribonucleotide formyltransferase/IMP cyclohydrolase (Fragment) OS=Mustela putorius furo PE=2 SV=1 - [M1ECI9_MUSPF]	1
G9KA20	Malic enzyme (Fragment) OS=Mustela putorius furo PE=2 SV=1 - [G9KA20_MUSPF]	2
M3WQE0	Uncharacterized protein OS=Felis catus GN=GPR126 PE=4 SV=1 - [M3WQE0_FELCA]	1
Q0QEQ8	Isocitrate dehydrogenase [NADP] (Fragment) OS=Canis familiaris GN=IDH1 PE=2 SV=1 - [Q0QEQ8_CANFA]	1
M3YA89	Uncharacterized protein (Fragment) OS=Mustela putorius furo GN=RPS5 PE=3 SV=1 - [M3YA89_MUSPF]	1
M1EFZ9	Cancer susceptibility candidate 5 (Fragment) OS=Mustela putorius furo PE=2 SV=1 - [M1EFZ9_MUSPF]	1

## Sheet: PIT
Accession	Description	No. PSMs
Locus_1711_Transcript_3/11_Confidence_0.519_Length_4684	. sp|P13607|ATNA_DROME Sodium/potassium-transporting ATPase subunit alpha OS=Drosophila melanogaster GN=Atpalpha PE=1 SV=3|e=0|from=1148|to=4255|frame=-1|Fragment_5	23
Locus_1711_Transcript_8/11_Confidence_0.519_Length_4605	. sp|P13607|ATNA_DROME Sodium/potassium-transporting ATPase subunit alpha OS=Drosophila melanogaster GN=Atpalpha PE=1 SV=3|e=0|from=1147|to=4170|frame=-1|Fragment_1	17
Locus_1711_Transcript_6/11_Confidence_0.593_Length_4778	UNIGENE REPRESENTATIVE TRANSCRIPT|sp|P13607|ATNA_DROME Sodium/potassium-transporting ATPase subunit alpha OS=Drosophila melanogaster GN=Atpalpha PE=1 SV=3|e=0|from=1761|to=4349|frame=-1|Fragment_3	8
Locus_4007_Transcript_2/2_Confidence_0.667_Length_2248	UNIGENE REPRESENTATIVE TRANSCRIPT|sp|Q24048|ATPB2_DROME Sodium/potassium-transporting ATPase subunit beta-2 OS=Drosophila melanogaster GN=nrv2 PE=1 SV=2|e=1.1971E-123|from=1113|to=2102|frame=-3|Fragment_1	8
Locus_8898_Transcript_1/1_Confidence_1.000_Length_1648	UNIGENE REPRESENTATIVE TRANSCRIPT|sp|Q8MZR6|HYEP1_CTEFE Juvenile hormone epoxide hydrolase 1 OS=Ctenocephalides felis GN=EH1 PE=1 SV=3|e=0|from=112|to=1506|frame=-2|Fragment_1	2
Locus_6993_Transcript_4/7_Confidence_0.316_Length_767	UNIGENE REPRESENTATIVE TRANSCRIPT|sp|A8J4S9|TREA_APIME Trehalase OS=Apis mellifera PE=1 SV=1|e=6.78314E-41|from=319|to=765|frame=1|Fragment_1	1
Locus_1711_Transcript_6/11_Confidence_0.593_Length_4778	UNIGENE REPRESENTATIVE TRANSCRIPT|sp|P13607|ATNA_DROME Sodium/potassium-transporting ATPase subunit alpha OS=Drosophila melanogaster GN=Atpalpha PE=1 SV=3|e=0|from=1761|to=4349|frame=-1|Fragment_4	6
Locus_10403_Transcript_1/3_Confidence_0.667_Length_3725	. sp|Q24498|RY44_DROME Ryanodine receptor 44F OS=Drosophila melanogaster GN=Rya-r44F PE=1 SV=3|e=4.36749E-12|from=399|to=845|frame=-1|Fragment_2	1
Locus_4025_Transcript_1/7_Confidence_0.188_Length_245	. sp|Q7KVA1|XYLT_DROME Xylosyltransferase oxt OS=Drosophila melanogaster GN=oxt PE=2 SV=1|e=4.53162E-28|from=7|to=240|frame=1|Fragment_1	2
Locus_4149_Transcript_3/4_Confidence_0.600_Length_1932	. sp|Q9VAF0|Y816_DROME Uncharacterized protein CG7816 OS=Drosophila melanogaster GN=CG7816 PE=2 SV=1|e=1.57328E-84|from=290|to=1399|frame=-3|Fragment_4	2
Locus_539_Transcript_2/3_Confidence_0.714_Length_5667	UNIGENE REPRESENTATIVE TRANSCRIPT|sp|P98163|YL_DROME Putative vitellogenin receptor OS=Drosophila melanogaster GN=yl PE=1 SV=2|e=0|from=436|to=5412|frame=-1|Fragment_14	1
